# Supplementary material for: Effects of Fish Oil Supplementation on Reducing the Effects of Paternal Obesity and Preventing Fatty Liver in Offspring
Source: Nutrients. 2023 Dec 8;15(24):5038. doi: 10.3390/nu15245038 (PMC10745816; doi:10.3390/nu15245038)
Supplement: Supplementary file 1 [file nutrients-15-05038-s001.zip]

Archive with 1 entries (1 files):
- nutrients-2695250-supplementary.pdf
